# Supplementary material for: Milk Composition of Creole Goats Raised at Different Altitudes in an Extensive Production System in Northeast Mexico
Source: Animals (Basel). 2023 May 24;13(11):1738. doi: 10.3390/ani13111738 (PMC10251814; doi:10.3390/ani13111738)
Supplement: Supplementary file 1 [file animals-13-01738-s001.zip]

Archive with 2 entries (2 files):
- Spreadsheet S1ú║Chemical composition.xlsx
- Spreadsheet S2ú║FAMES Creole Goat Milk.xlsx
