# Supplementary material for: Milk Composition of Creole Goats Raised at Different Altitudes in an Extensive Production System in Northeast Mexico
Source: Animals (Basel). 2023 May 24;13(11):1738. doi: 10.3390/ani13111738 (PMC10251814; doi:10.3390/ani13111738)
Supplement: Supplementary file 1 [file animals-13-01738-s001.zip › Spreadsheet S1ú║Chemical composition.xlsx]

## Sheet: Hoja1
	GOAT MILK PHYSICOCHEMICAL CARACTERISTICS BY ALTITUDE AND LACTATION STAGE
	DATA LECHE;
	INPUT TRAT$ ANIMAL TIME f s d fp p L SA ph;					f: fat
	CARDS;					s: salts
	JAUMAVE 1 1 3.63 9.00 31.63 0.58 3.23 4.93 0.70 6.58					d: density
	JAUMAVE 1 2 3.47 9.87 35.07 0.64 3.60 5.37 0.80 6.67					fp: freezing point
	JAUMAVE 1 3 7.87 9.20 29.03 0.63 3.33 5.00 0.70 6.57					p: protein
	JAUMAVE 2 1 5.40 9.00 30.77 0.60 3.28 4.90 0.70 6.49					L: lactose
	JAUMAVE 2 2 3.20 8.87 31.53 0.57 3.20 4.83 0.70 6.70					SA: Solids Not Fat
	JAUMAVE 2 3 3.50 9.00 31.90 0.58 3.30 4.90 0.70 6.73
	JAUMAVE 3 1 4.30 9.67 30.40 0.66 3.50 5.30 0.73 6.51					Altitude conditions:
	JAUMAVE 3 2 6.00 9.37 30.83 0.63 3.40 5.13 0.70 6.70					JAUMAVE: Highland
	JAUMAVE 3 3 4.33 9.73 33.97 0.64 3.50 5.30 0.80 6.70					Mendez: Lowland
	JAUMAVE 4 1 5.50 8.73 31.20 0.58 3.17 4.77 0.70 6.49					TULA: Mountain
	JAUMAVE 4 2 5.50 9.47 32.07 0.63 3.47 5.20 0.70 6.70
	JAUMAVE 4 3 5.70 9.30 31.07 0.62 3.40 5.10 0.70 6.70
	JAUMAVE 5 1 5.80 9.90 33.30 0.66 3.60 5.43 0.73 6.57
	JAUMAVE 5 2 3.20 8.83 32.53 0.55 3.20 4.80 0.70 6.77
	JAUMAVE 5 3 5.83 8.27 27.10 0.54 2.97 4.53 0.60 6.73
	JAUMAVE 6 1 4.80 9.53 33.07 0.62 3.43 5.20 0.73 6.48
	JAUMAVE 6 2 3.60 8.80 31.10 0.57 3.20 4.80 0.70 6.77
	JAUMAVE 6 3 3.43 8.30 29.17 0.53 3.00 4.50 0.60 6.63
	JAUMAVE 7 1 4.20 8.63 29.83 0.56 3.13 4.70 0.70 6.56
	JAUMAVE 7 2 2.67 9.43 34.10 0.60 3.40 5.17 0.70 6.67
	JAUMAVE 7 3 3.77 8.90 31.07 0.57 3.20 4.87 0.70 6.80
	JAUMAVE 8 1 5.37 9.27 31.23 0.61 3.37 5.07 0.70 6.41
	JAUMAVE 8 1 4.70 10.43 36.23 0.69 3.80 5.70 0.80 6.51
	JAUMAVE 8 2 5.63 9.10 30.40 0.60 3.30 4.97 0.70 6.70
	JAUMAVE 8 3 3.40 9.60 34.20 0.62 3.50 5.27 0.70 6.73
	JAUMAVE 9 1 4.13 11.30 40.13 0.75 4.10 4.10 0.90 6.77
	JAUMAVE 9 2 4.87 8.67 29.33 0.56 3.10 4.70 0.70 6.77
	JAUMAVE 9 3 5.37 12.60 44.10 0.86 4.57 6.90 1.00 6.63
	JAUMAVE 10 1 2.90 10.77 39.10 0.70 3.90 5.70 0.83 6.70
	JAUMAVE 10 2 2.20 8.57 31.13 0.54 3.10 4.67 0.67 6.73
	JAUMAVE 10 3 3.40 10.10 36.17 0.66 3.70 5.50 0.80 6.50
	JAUMAVE 11 1 3.70 11.10 38.80 0.73 4.03 5.90 0.87 6.80
	JAUMAVE 11 2 5.50 8.67 28.83 0.57 3.10 4.70 0.70 6.77
	JAUMAVE 11 3 5.60 9.53 32.03 0.63 3.47 5.20 0.70 6.60
	JAUMAVE 12 1 3.47 10.83 38.90 0.71 3.93 5.93 0.80 6.63
	JAUMAVE 12 2 5.57 8.87 29.57 0.58 3.20 4.80 0.70 6.77
	JAUMAVE 12 3 5.93 9.13 30.23 0.60 3.30 5.00 0.70 6.67
	JAUMAVE 13 1 3.90 10.03 35.00 0.65 3.60 5.40 0.80 6.77
	JAUMAVE 13 2 4.90 8.50 28.80 0.55 3.10 4.70 0.70 6.63
	JAUMAVE 13 3 7.00 9.07 29.20 0.61 3.30 4.93 0.70 6.73
	JAUMAVE 14 1 3.67 11.37 38.70 0.75 4.10 5.90 0.87 6.77
	JAUMAVE 14 2 2.57 9.00 32.57 0.57 3.27 4.93 0.70 6.57
	JAUMAVE 14 3 5.07 10.50 36.37 0.70 3.80 5.77 0.80 6.40
	JAUMAVE 15 1 2.97 11.27 37.40 0.74 4.13 4.10 0.90 6.77
	JAUMAVE 15 2 1.83 9.30 34.37 0.59 3.40 5.10 0.70 6.80
	JAUMAVE 15 3 3.43 8.33 29.43 0.53 3.03 4.60 0.60 6.47
	JAUMAVE 16 1 2.37 9.13 29.97 0.61 3.30 5.00 0.70 6.57
	JAUMAVE 16 2 6.00 8.70 24.83 0.61 3.13 4.73 0.70 6.70
	JAUMAVE 16 3 6.30 9.40 30.90 0.63 3.40 5.10 0.70 6.83
	JAUMAVE 17 1 2.83 9.40 33.87 0.60 3.40 5.13 0.70 6.60
	JAUMAVE 17 2 4.57 9.47 32.70 0.62 3.43 5.17 0.70 6.73
	JAUMAVE 17 3 5.10 8.50 25.23 0.58 3.10 4.63 0.70 6.83
	JAUMAVE 18 1 3.17 9.80 35.07 0.63 3.57 5.37 0.77 6.60
	JAUMAVE 18 2 2.83 8.70 31.13 0.55 3.17 4.70 0.70 6.70
	JAUMAVE 18 3 3.80 8.90 31.10 0.57 3.20 4.83 0.70 6.70
	JAUMAVE 19 1 4.30 10.90 38.37 0.72 3.93 5.93 0.80 6.80
	JAUMAVE 19 2 4.13 8.20 28.30 0.53 3.00 4.50 0.60 6.67
	JAUMAVE 19 3 3.80 9.30 32.73 0.60 3.40 5.10 0.70 6.60
	JAUMAVE 20 1 1.50 9.43 35.13 0.60 3.40 5.17 0.70 6.67
	JAUMAVE 20 2 4.20 9.03 31.30 0.58 3.30 4.93 0.70 6.57
	JAUMAVE 20 3 8.03 8.23 25.07 0.55 3.00 4.50 0.60 6.77
	JAUMAVE 21 1 2.67 10.03 32.87 0.68 3.63 5.47 0.77 6.67
	JAUMAVE 21 2 5.80 10.57 35.83 0.71 3.80 5.77 0.80 6.77
	JAUMAVE 21 3 9.60 9.20 27.60 0.64 3.33 5.03 0.70 6.87
	JAUMAVE 22 1 2.73 10.33 37.53 0.67 3.77 5.63 0.80 6.53
	JAUMAVE 22 2 5.73 9.73 32.67 0.65 3.50 5.30 0.77 6.77
	JAUMAVE 22 3 3.77 9.27 32.60 0.60 3.40 5.07 0.70 6.73
	JAUMAVE 23 1 3.60 9.20 32.47 0.59 3.33 5.03 0.70 6.70
	JAUMAVE 23 2 3.43 9.33 33.17 0.60 3.40 5.10 0.70 6.83
	JAUMAVE 23 3 5.10 8.93 30.20 0.58 3.20 4.90 0.70 6.87
	JAUMAVE 24 1 2.33 10.53 38.67 0.68 3.80 5.77 0.80 6.63
	JAUMAVE 24 2 3.30 10.03 35.90 0.65 3.63 5.50 0.80 6.77
	JAUMAVE 24 3 4.30 9.50 33.17 0.62 3.50 5.20 0.70 6.87
	JAUMAVE 25 1 2.80 9.27 29.23 0.63 3.37 5.07 0.70 6.53
	JAUMAVE 25 2 4.80 9.97 34.47 0.66 3.60 5.43 0.80 6.67
	JAUMAVE 25 3 8.20 8.63 26.53 0.58 3.10 4.70 0.70 6.83
	JAUMAVE 26 1 2.50 9.70 35.20 0.62 3.50 5.30 0.70 6.57
	JAUMAVE 26 2 4.77 9.63 33.13 0.63 3.50 5.23 0.70 6.70
	JAUMAVE 26 3 7.67 9.00 28.33 0.61 3.30 4.90 0.70 6.73
	JAUMAVE 27 1 4.70 9.73 33.60 0.64 3.50 5.30 0.77 6.57
	JAUMAVE 27 2 4.73 9.60 33.07 0.63 3.50 5.23 0.70 6.73
	JAUMAVE 27 3 7.20 8.77 27.93 0.59 3.20 4.80 0.70 6.83
	JAUMAVE 28 1 2.80 9.40 35.13 0.59 3.40 5.13 0.70 6.57
	JAUMAVE 28 2 3.90 9.63 30.67 0.66 3.50 5.30 0.73 6.70
	JAUMAVE 28 3 5.60 9.97 33.70 0.66 3.60 5.43 0.80 6.73
	JAUMAVE 29 1 4.17 9.50 33.03 0.62 3.40 5.20 0.70 6.57
	JAUMAVE 29 2 5.33 10.33 35.43 0.69 3.77 5.63 0.80 6.67
	JAUMAVE 29 3 10.47 9.10 26.47 0.64 3.30 5.00 0.70 6.77
	JAUMAVE 30 1 4.23 11.10 38.60 0.74 4.07 4.00 0.87 6.70
	JAUMAVE 30 2 5.50 9.03 30.23 0.59 3.27 4.93 0.70 6.80
	JAUMAVE 30 3 4.83 8.83 29.93 0.57 3.20 4.83 0.70 6.73
	Mendez 1 2 5.13 9.90 33.73 0.65 3.57 5.40 0.77 6.77
	Mendez 1 3 4.93 9.37 31.93 0.61 3.40 5.10 0.70 6.77
	Mendez 2 1 4.50 7.30 24.53 0.47 2.67 4.00 0.57 6.67
	Mendez 2 2 4.10 6.93 23.37 0.44 2.53 3.80 0.50 6.70
	Mendez 2 3 7.93 10.10 32.40 0.69 3.67 5.53 0.80 6.43
	Mendez 3 2 2.90 9.73 35.13 0.63 3.57 5.37 0.77 6.83
	Mendez 3 3 2.67 10.10 36.77 0.65 3.70 5.50 0.80 6.63
	Mendez 4 1 2.40 10.60 38.90 0.69 3.90 5.80 0.80 6.60
	Mendez 4 2 5.87 8.77 28.97 0.58 3.17 4.77 0.70 6.87
	Mendez 4 3 4.87 10.23 35.47 0.68 3.70 5.60 0.80 6.67
	Mendez 5 1 2.30 10.90 40.10 0.71 4.00 6.00 0.80 6.70
	Mendez 5 2 3.53 8.57 30.17 0.55 3.13 4.70 0.67 6.80
	Mendez 5 3 6.17 9.60 31.83 0.64 3.47 5.23 0.73 6.67
	Mendez 6 2 2.60 9.47 34.27 0.60 3.43 5.13 0.70 6.70
	Mendez 6 3 5.17 9.77 33.50 0.65 3.57 5.37 0.80 6.60
	Mendez 7 2 3.40 8.33 26.03 0.56 3.03 4.53 0.63 6.67
	Mendez 7 3 6.00 9.27 30.00 0.62 3.37 5.07 0.70 6.70
	Mendez 8 2 2.27 9.07 33.10 0.57 3.27 4.97 0.70 6.63
	Mendez 8 3 6.00 9.53 31.33 0.64 3.50 5.20 0.70 6.67
	Mendez 9 1 2.50 6.90 39.70 0.70 3.90 5.90 0.80 6.50
	Mendez 9 2 2.30 9.13 33.30 0.58 3.30 5.00 0.70 6.70
	Mendez 9 3 6.50 10.07 33.37 0.68 3.63 5.50 0.80 6.57
	Mendez 10 1 1.70 11.10 41.20 0.71 4.00 6.10 0.90 6.60
	Mendez 10 2 4.10 8.70 30.07 0.56 3.17 4.70 0.70 6.63
	Mendez 10 3 5.30 9.97 34.00 0.66 3.60 5.43 0.80 6.57
	Mendez 11 1 3.10 10.80 39.00 0.70 3.90 5.90 0.80 6.60
	Mendez 11 2 4.53 9.30 32.17 0.61 3.37 5.07 0.70 6.77
	Mendez 11 3 6.20 10.77 36.47 0.73 3.90 5.90 0.80 6.67
	Mendez 12 2 2.80 9.40 35.13 0.59 3.40 5.10 0.70 6.57
	Mendez 12 3 2.13 10.23 37.53 0.65 14.80 5.60 0.80 6.73
	Mendez 13 1 2.50 10.70 39.37 0.70 3.90 5.87 0.80 6.50
	Mendez 13 2 3.00 8.53 27.13 0.57 3.10 4.67 0.70 6.77
	Mendez 13 3 3.60 9.70 34.47 0.63 14.00 5.30 0.73 6.70
	Mendez 14 2 3.57 9.67 34.23 0.63 3.50 5.27 0.70 6.67
	Mendez 14 3 6.00 10.00 33.20 0.68 3.63 5.47 0.80 6.57
	Mendez 15 2 6.00 8.67 28.47 0.57 3.10 4.70 0.70 6.77
	Mendez 15 3 6.10 8.90 28.77 0.59 3.23 4.87 0.67 6.67
	Mendez 16 1 3.20 11.70 39.70 0.76 4.27 4.30 0.90 6.53
	Mendez 16 2 3.60 9.77 34.60 0.63 3.57 5.33 0.77 6.67
	Mendez 16 3 5.10 10.73 35.43 0.74 3.90 5.90 0.80 6.63
	Mendez 17 1 3.20 10.43 38.67 0.66 3.80 5.70 0.80 6.57
	Mendez 17 2 1.87 8.67 31.97 0.55 3.17 4.73 0.70 6.67
	Mendez 17 3 3.73 8.63 30.17 0.55 3.13 4.73 0.70 6.63
	Mendez 18 1 3.10 10.80 38.90 0.70 3.90 5.90 0.80 6.40
	Mendez 18 2 3.27 9.70 26.67 0.48 2.77 4.13 0.60 6.80
	Mendez 18 3 3.33 9.70 26.57 0.48 2.77 4.17 0.60 .
	Mendez 19 1 2.80 10.63 38.67 0.69 3.83 5.80 0.80 6.70
	Mendez 19 2 3.57 10.70 37.50 0.70 3.87 5.83 0.80 6.80
	Mendez 19 3 4.43 10.73 37.77 0.71 3.90 5.90 0.80 6.70
	Mendez 20 1 3.43 12.40 36.10 0.83 4.53 4.80 0.97 6.70
	Mendez 20 2 6.07 10.40 35.17 0.70 3.80 5.70 0.80 6.90
	Mendez 20 3 3.30 10.53 37.80 0.69 3.80 5.77 0.80 6.37
	Mendez 21 1 5.60 11.20 37.90 0.72 4.07 6.00 0.87 6.80
	Mendez 21 2 5.13 12.17 38.80 0.83 4.40 4.60 0.97 6.90
	Mendez 21 3 5.83 9.70 32.63 0.65 3.50 5.30 0.80 6.73
	Mendez 22 1 3.40 11.43 37.90 0.74 4.17 4.20 0.90 6.67
	Mendez 22 2 3.80 10.20 36.20 0.67 3.70 5.60 0.80 6.77
	Mendez 22 3 2.13 9.40 34.47 0.60 3.40 5.17 0.70 6.63
	Mendez 23 1 5.17 11.60 36.60 0.78 4.20 4.30 0.90 6.83
	Mendez 23 2 2.00 10.47 38.83 0.67 3.80 5.77 0.80 6.80
	Mendez 23 3 4.50 9.80 34.03 0.64 3.57 5.33 0.80 6.60
	Mendez 24 1 3.47 11.07 36.00 0.73 4.07 4.00 0.87 6.60
	Mendez 24 2 5.57 10.30 35.07 0.69 3.73 5.67 0.80 6.90
	Mendez 24 3 8.30 9.83 31.03 0.68 3.57 5.37 0.80 6.67
	Mendez 25 1 3.40 11.43 38.50 0.74 4.13 4.20 0.90 6.80
	Mendez 25 2 4.77 10.40 36.20 0.69 3.80 5.70 0.80 6.90
	Mendez 25 3 13.80 8.33 20.73 0.60 3.00 4.57 0.67 6.57
	Mendez 26 1 4.60 11.50 37.13 0.81 4.17 4.10 0.90 6.47
	Mendez 26 2 4.40 10.40 36.43 0.69 3.80 5.70 0.80 6.77
	Mendez 26 3 8.03 9.43 29.73 0.64 3.40 5.17 0.70 6.63
	Mendez 27 1 2.40 12.50 28.80 0.50 2.90 4.40 0.60 6.70
	Mendez 27 2 4.73 10.40 36.07 0.69 3.80 5.70 0.80 6.80
	Mendez 27 3 6.00 8.77 24.53 0.62 3.17 4.77 0.70 6.57
	Mendez 28 1 4.77 12.00 38.40 0.81 4.37 4.50 0.90 6.70
	Mendez 28 2 4.63 9.43 29.30 0.65 3.43 5.17 0.70 6.80
	Mendez 28 3 5.30 10.77 37.00 0.72 3.87 5.87 0.80 6.77
	Mendez 29 1 3.00 11.47 37.80 0.74 4.17 4.20 0.90 6.80
	Mendez 29 2 2.87 10.40 37.67 0.67 3.80 5.70 0.80 6.90
	Mendez 29 3 5.90 10.87 36.90 0.73 3.93 5.93 0.80 6.77
	Mendez 30 1 3.50 10.43 37.50 0.67 3.77 5.70 0.80 6.67
	Mendez 30 2 4.60 10.00 34.80 0.66 3.63 5.43 0.77 6.70
	Mendez 30 3 5.20 10.57 36.37 0.70 3.80 5.77 0.80 6.80
	Mendez 1 1 5.80 9.00 29.90 0.60 3.30 4.90 0.70 6.50
	Mendez 3 1 3.70 9.80 34.80 0.64 3.60 5.40 0.80 6.60
	Mendez 6 1 4.80 9.40 32.30 0.62 3.40 5.10 0.70 6.50
	Mendez 7 1 5.83 9.03 29.97 0.60 3.30 4.93 0.70 6.47
	Mendez 8 1 4.10 9.43 23.30 0.61 3.40 5.17 0.70 6.50
	Mendez 12 1 4.80 9.73 32.20 0.65 3.53 5.30 0.73 6.43
	Mendez 14 1 4.93 9.50 32.60 0.62 3.47 5.20 0.70 6.30
	Mendez 15 1 5.33 9.47 32.17 0.63 3.43 5.20 0.70 6.60
	TULA 1 1 4.00 10.33 33.30 0.71 3.80 5.67 0.80 6.83
	TULA 1 2 9.50 9.67 29.33 0.67 3.50 5.27 0.77 6.73
	TULA 1 3 5.30 9.67 29.33 0.67 3.50 5.27 0.77 6.73
	TULA 2 1 5.30 10.40 35.70 0.69 3.80 5.70 0.80 6.63
	TULA 2 2 3.43 8.73 30.80 0.56 3.20 4.80 0.70 6.57
	TULA 2 3 3.73 8.43 29.60 0.54 3.10 4.63 0.63 6.53
	TULA 3 1 5.07 11.63 40.60 0.78 4.20 4.40 0.90 6.63
	TULA 3 2 2.40 10.47 38.43 0.68 3.80 5.73 0.80 6.77
	TULA 3 3 2.70 10.00 36.37 0.65 3.60 5.50 0.80 6.73
	TULA 4 1 4.03 11.47 40.83 0.76 4.20 4.20 0.90 6.40
	TULA 4 2 2.07 9.23 33.87 0.59 3.37 5.03 0.70 6.50
	TULA 4 3 5.93 11.43 39.03 0.78 4.13 5.60 0.90 6.70
	TULA 5 1 7.80 9.53 30.43 0.65 3.50 5.23 0.70 6.73
	TULA 5 2 2.13 9.20 134.37 0.58 3.30 5.00 0.70 6.93
	TULA 5 3 2.13 9.20 134.37 0.58 3.30 5.00 0.70 6.93
	TULA 6 1 3.53 9.83 34.90 0.64 3.57 5.37 0.77 6.70
	TULA 6 2 4.23 9.10 31.67 0.59 3.30 5.00 0.70 6.80
	TULA 6 3 2.37 8.77 31.73 0.55 3.20 4.80 0.70 6.70
	TULA 7 1 6.00 13.90 48.40 0.98 5.07 5.50 1.10 6.40
	TULA 7 2 2.63 10.40 37.80 0.67 3.80 5.70 0.80 6.70
	TULA 7 3 4.40 9.63 33.40 0.63 3.50 5.27 0.70 6.83
	TULA 8 1 6.00 10.27 30.53 0.74 3.70 5.60 0.80 6.70
	TULA 8 1 2.90 10.27 29.30 0.75 3.70 3.50 0.80 6.70
	TULA 8 2 9.60 8.93 26.47 0.62 3.20 4.90 0.70 6.97
	TULA 9 1 4.63 11.60 40.83 0.78 4.20 4.30 0.90 6.73
	TULA 9 2 3.20 9.73 34.77 0.63 3.50 5.30 0.73 6.70
	TULA 9 3 3.97 9.60 33.80 0.63 3.50 5.30 0.70 6.63
	TULA 10 1 5.50 10.33 35.27 0.69 3.73 5.63 0.80 6.80
	TULA 10 2 5.17 9.73 33.30 0.64 3.53 5.33 0.80 6.67
	TULA 10 2 3.57 8.83 31.13 0.57 3.20 4.80 0.70 6.73
	TULA 10 3 4.63 9.20 31.73 0.63 3.33 5.00 0.70 6.70
	TULA 10 3 3.30 8.63 123.30 0.55 3.13 4.73 0.70 6.43
	TULA 11 1 6.00 10.97 36.40 0.75 3.97 5.97 0.87 6.80
	TULA 11 2 7.50 9.40 30.13 0.64 3.43 5.13 0.70 6.77
	TULA 11 3 3.20 9.23 29.50 0.62 3.33 5.03 0.70 6.77
	TULA 12 1 2.90 10.47 34.57 0.71 3.80 5.70 0.80 6.80
	TULA 12 2 9.27 11.43 36.37 0.81 4.17 6.27 0.90 6.60
	TULA 12 3 5.20 11.43 36.37 0.81 4.17 6.27 0.90 6.60
	TULA 13 1 5.23 10.33 35.53 0.69 3.73 5.63 0.80 6.73
	TULA 13 2 6.00 9.83 32.93 0.66 3.60 5.37 0.80 6.80
	TULA 13 3 6.00 9.83 32.93 0.66 3.60 5.37 0.80 6.80
	TULA 14 1 4.90 10.97 34.87 0.77 3.97 5.97 0.60 6.77
	TULA 14 2 1.87 9.90 36.60 0.63 3.60 5.40 0.80 6.63
	TULA 14 3 3.40 9.90 36.60 0.63 3.60 5.40 0.80 6.63
	TULA 15 1 6.67 9.53 31.37 0.44 3.50 5.20 0.70 6.67
	TULA 15 2 3.80 11.73 42.07 0.78 4.23 6.43 0.90 6.63
	TULA 15 3 3.80 11.73 42.07 0.78 4.23 6.43 0.90 6.63
	TULA 16 1 5.90 10.77 33.33 0.77 3.90 5.90 0.80 6.73
	TULA 16 2 7.67 10.23 33.07 0.67 3.70 5.60 0.80 6.90
	TULA 16 3 6.00 10.23 33.07 0.67 3.70 5.60 0.80 6.90
	TULA 17 1 4.53 11.37 36.20 0.76 4.13 4.10 0.90 6.73
	TULA 17 2 6.70 10.03 33.23 0.68 3.63 5.50 0.80 6.67
	TULA 17 3 5.20 10.03 33.23 0.68 3.63 5.50 0.80 6.67
	TULA 18 1 5.50 9.73 32.90 0.64 3.50 5.30 0.77 6.83
	TULA 18 2 6.13 8.73 28.60 0.58 3.17 4.77 0.70 6.83
	TULA 18 3 6.13 8.73 28.60 0.58 3.17 4.77 0.70 6.83
	TULA 19 1 4.93 10.27 35.43 0.68 3.70 5.60 0.80 6.67
	TULA 19 2 3.73 8.50 29.60 0.54 3.10 4.63 0.63 6.73
	TULA 19 3 5.03 8.57 28.87 0.56 3.10 4.70 0.70 6.57
	TULA 20 1 4.83 10.13 34.90 0.67 3.70 5.53 0.80 6.70
	TULA 20 2 4.63 8.83 30.17 0.57 3.20 4.80 0.70 6.77
	TULA 20 3 4.07 9.80 34.43 0.64 3.60 5.40 0.80 6.60
	TULA 21 1 3.83 10.63 37.87 0.70 3.90 5.80 0.80 6.80
	TULA 21 2 6.50 9.57 31.50 0.64 3.50 5.23 0.70 6.77
	TULA 21 3 3.33 9.50 33.77 0.61 3.43 5.20 0.70 6.47
	TULA 22 1 4.80 10.60 36.90 0.71 3.87 5.80 0.80 6.63
	TULA 22 2 5.67 9.17 30.57 0.60 3.30 5.00 0.70 6.83
	TULA 22 3 4.10 8.83 27.30 0.60 3.20 4.83 0.70 6.67
	TULA 23 1 4.67 9.93 34.30 0.65 3.57 5.40 0.80 6.63
	TULA 23 2 6.00 8.63 28.30 0.57 3.10 4.70 0.67 6.67
	TULA 23 3 3.80 9.00 31.47 0.58 3.27 4.90 0.70 6.37
	TULA 24 1 5.90 10.50 35.67 0.71 3.80 5.80 0.80 6.80
	TULA 24 2 4.73 9.60 33.10 0.63 3.50 5.27 0.70 6.73
	TULA 24 3 4.67 9.33 32.23 0.61 3.40 5.10 0.70 6.40
	TULA 25 1 3.80 10.20 36.27 0.67 3.70 5.60 0.80 6.70
	TULA 25 2 2.80 9.10 32.73 0.58 3.30 5.00 0.70 6.53
	TULA 25 3 4.60 9.27 31.93 0.60 3.40 5.10 0.70 6.53
	TULA 26 1 3.63 10.00 35.47 0.65 3.60 5.50 0.80 6.73
	TULA 26 2 2.60 9.17 33.17 0.58 3.30 5.00 0.70 6.77
	TULA 26 3 3.40 8.90 32.77 0.56 3.20 4.90 0.70 6.60
	TULA 27 1 2.70 10.10 36.53 0.65 3.70 5.50 0.80 6.63
	TULA 27 2 5.80 9.60 32.13 0.64 3.50 5.20 0.70 6.80
	TULA 27 3 3.00 10.17 36.60 0.66 3.70 5.53 0.80 6.57
	TULA 28 2 8.80 9.67 30.00 0.67 3.50 5.30 0.80 6.80
	TULA 28 3 5.30 9.20 27.80 0.64 3.33 5.03 0.70 6.77
	TULA 28 3 4.50 9.43 29.27 0.65 3.40 5.17 0.70 6.70
	TULA 29 1 1.93 9.60 35.30 0.61 3.50 5.20 0.70 6.67
	TULA 29 2 2.60 9.70 35.07 0.62 3.50 5.30 0.70 6.70
	TULA 29 3 2.60 9.70 35.07 0.62 3.50 5.30 0.70 6.70
	TULA 30 1 4.33 9.77 34.03 0.64 3.53 5.30 0.80 6.70
	TULA 30 2 1.87 9.67 35.80 0.62 3.50 5.30 0.70 6.57
	TULA 30 3 3.40 9.67 35.80 0.62 3.50 5.30 0.70 6.57
