# Supplementary material for: Milk Composition of Creole Goats Raised at Different Altitudes in an Extensive Production System in Northeast Mexico
Source: Animals (Basel). 2023 May 24;13(11):1738. doi: 10.3390/ani13111738 (PMC10251814; doi:10.3390/ani13111738)
Supplement: Supplementary file 1 [file animals-13-01738-s001.zip › Spreadsheet S2ú║FAMES Creole Goat Milk.xlsx]

## Sheet: sas 2023
TRA	TRA	ANIMAL	TIME	C4	C6	C8	C10	C11	C12	C13	C14	C14_1	C15	C15_1	C16	C16_1	C17	C17_1	C18	C181N9C	C181N9T	C182N6C	C182N6T	C183N6	others		SFA	MUFA	PUFA		SCFA	MCFA	LCFA
Jau	Highland	1	1	1.04	2.46	3.24	10.29	0.27	4.76	0.23	12.87	0.18	1.61	0.4	29.95	0.86	1.24	0.49	7.75	1.6	17.9	0.34	1.4	0.24	0.88	100	76.59	21.43	1.98		17.03	52.86	30.11
Jau	Highland	2	1	1.24	2.44	2.68	8.67	0.19	3.9	0.09	11.79	0.13	1.35	0.35	31.27	0.62	1.29	0.41	10.34	1.79	17.89	0.57	1.53	0.26	1.2	100	76.45	21.19	2.36		15.03	51.39	33.58
Jau	Highland	3	1	1.34	2.64	3.26	10.28	0.18	3.96	0.15	11.72	0.45	1.57	0.34	30.88	0.76	1.4	0.55	8.21	1.3	18.89	0.26	1.25	0.19	0.42	100	76.01	22.29	1.7		17.52	51.96	30.52
Jau	Highland	4	1	1.46	2.54	3.25	10.93	0.16	4.69	0.2	12.07	0.52	1.83	0.4	30.58	0.82	1.4	0.56	6.94	1.27	17.84	0.25	1.3	0.21	0.78	100	76.83	21.41	1.76		18.18	53.23	28.59
Jau	Highland	5	1	1.89	3.8	3.69	9.1	0	3.75	0	9.28	0	0	0	27.43	0	1.48	0	13.21	2.24	24.13	0	0	0	0	100	73.63	26.37	0		18.48	41.94	39.58
Jau	Highland	1	2	1.79	3.37	3.37	11.13	0.25	4.39	0.11	13.03	0.56	1.45	0.38	30.24	0.71	1.13	0.43	7.76	1.54	16.44	0.23	1.06	0.16	0.47	100	78.49	20.06	1.45		19.66	52.68	27.66
Jau	Highland	2	2	4.82	9.76	9.16	9.16	0	7.18	0	15.56	0.6	1.16	0.61	27.65	0.69	0	0	3.84	0.65	8.66	0	0	0	0.5	100	88.79	11.21	0		32.9	53.45	13.65
Jau	Highland	3	2	2.02	3.74	4.64	15.59	0.15	5.5	0.21	12.6	0.8	2.22	0.54	31	0.87	1.27	0.54	4.29	0.69	12.22	0	0.92	0	0.19	100	83.42	15.66	0.92		25.99	55.7	18.31
Jau	Highland	4	2	1.24	2.49	2.89	9.32	0.07	3.43	0.13	10.35	0.39	1.88	0.02	31.63	0.86	1.74	0.63	9.07	0.98	19.32	0.05	1.69	0.41	1.41	100	75.65	22.2	2.15		15.94	51.13	32.93
Jau	Highland	5	2	2.07	4.82	5.28	14.4	0	6.06	0	12.69	0	0	0	28.34	0	0	0	8.9	0	17.43	0	0	0	0.01	100	82.57	17.43	0		26.57	47.09	26.34
Jau	Highland	1	3	1.99	3.16	2.89	7.66	0.12	3.6	0.07	10.37	0.37	1.01	0.28	25.79	0.72	1.22	0.46	11.51	1.97	19.91	0.26	1.02	0.15	5.47	100	74.86	23.71	1.43		15.7	44.01	40.29
Jau	Highland	2	3	2.93	3.76	3.05	6.95	0.09	2.93	0	8.56	0.4	1.06	0.37	26.02	0.07	1.4	0.7	10.45	2.06	26.43	0.26	1.07	0.07	1.37	100	68.57	30.03	1.4		16.69	41.6	41.71
Jau	Highland	3	3	1.75	4.26	4.49	13.08	0.11	4.47	0.16	11.62	0.14	1.88	0.51	31	0.89	1.34	0.6	5.43	0.82	15.65	0.16	1.19	0.15	0.3	100	79.89	18.61	1.5		23.58	52.72	23.7
Jau	Highland	4	3	1.68	4.3	4.58	13.12	0.11	4.47	0.16	11.57	0.68	1.87	0.51	30.93	0.86	1.33	0.58	5.49	0.83	15.17	0.17	1.09	0.17	0.33	100	79.94	18.63	1.43		23.68	53.07	23.25
Jau	Highland	5	3	1.65	3.82	4.48	15.34	0	7.32	0.21	14.86	0.32	1.42	0.36	33.04	0.54	0.73	0.34	2.79	0.93	9.16	0.14	0.69	0.05	1.81	100	87.47	11.65	0.88		25.29	59.14	15.57
Men	Lowland	1	1	1.52	2.46	2.41	7.6	0	3.8	0.15	10.57	0.54	1.58	0.36	28.35	0.86	1.55	0.66	11.79	1.97	21.63	0.16	1.33	0.19	0.52	100	72.3	26.02	1.68		13.99	48.42	37.59
Men	Lowland	2	1	1.43	2.34	2.56	7.78	0.1	3.62	0.12	9.66	0.45	1.5	0.33	26.95	0.63	1.55	0.55	12.89	2.16	21.68	0.18	1.59	0.23	1.7	100	72.2	25.8	2		14.11	45.46	40.43
Men	Lowland	3	1	1.1	2.26	2.64	8.04	1.35	4.15	0.15	7.62	0.56	1.62	0.82	16.35	0.38	0.95	0.36	4.58	1.39	11.68	0.14	1.06	0.15	32.65	100	83.46	15.19	1.35		14.04	34.31	51.65
Men	Lowland	4	1	2.42	4.01	4.04	10.97	0.13	4.73	0.14	11.27	0.37	1.1	0.32	27.27	0.83	1.2	0.54	9.05	1.55	18.7	0.14	1.07	0	0.15	100	76.48	22.31	1.21		21.44	47.9	30.66
Men	Lowland	5	1	2.2	4.87	4.7	11.86	0.12	4.94	0.11	11.31	0.42	1.1	0.39	26.07	0.77	1.27	0.56	8.44	1.62	17.34	0.11	1.02	0	0.78	100	77.77	21.1	1.13		23.63	47.06	29.31
Men	Lowland	6	1	0.25	3.32	3.69	0.06	0.21	9.5	0.22	14.7	0.26	1.52	0.35	32.81	0.99	0.97	0.47	7.08	1.38	19.04	0.08	1.73	0.1	1.27	100	75.6	22.49	1.91		7.32	62	30.68
Men	Lowland	1	2	1.59	2.9	3.16	9.51	0.17	4.36	0.19	0.21	0.14	2.11	0.13	32.5	1.91	1.72	0.18	10.58	1.56	24.31	0.22	0.17	0.44	1.94	100	70.94	28.23	0.83		17.16	43.62	39.22
Men	Lowland	2	2	1.24	2.52	2.98	10.16	0.25	4.88	0.22	0.27	0.18	2.5	0.59	32.27	1.04	1.85	0.67	11.44	2.23	21.03	0.2	0.35	1.66	1.47	100	72.05	25.74	2.21		16.9	44.72	38.38
Men	Lowland	3	2	3.61	5.52	5.29	12.72	0	5.12	0	11.14	0.42	1.07	0.35	25.06	1.02	1.05	0.61	6.96	1.31	18.15	0	0.6	0	0	100	77.54	21.86	0.6		27.14	45.84	27.02
Men	Lowland	4	2	3.45	7.18	7.4	18.97	0	7.2	0.46	11.07	0.99	2.26	0.56	20.19	0.7	0.99	0.38	4.77	1.53	11.34	0	0.53	0	0.03	100	83.97	15.5	0.53		37	44.8	18.2
Men	Lowland	5	2	0.22	3.64	4.1	12.58	0.14	5.51	0.2	12.29	0.81	1.77	0.52	27.87	0.62	1.23	0.44	7.93	1.97	16.25	0.18	0.95	0.2	0.58	100	78.06	20.61	1.33		20.54	51.4	28.06
Men	Lowland	6	2	1.71	4.34	4.64	13.69	0.2	5.77	0.21	11.95	0.15	1.78	0.64	27.02	1.03	1.22	0.52	6.69	1.8	15.44	0.14	0.71	0.1	0.25	100	79.47	19.58	0.95		24.38	50.49	25.13
Men	Lowland	1	3	0.98	2.04	2.53	8.26	0.18	4.21	0.16	10.06	0.17	1.61	0.4	26.41	0.94	1.5	0.64	12	1.82	22.56	0.15	1.86	0.28	1.24	100	71.18	26.53	2.29		13.81	46.28	39.91
Men	Lowland	2	3	1.18	2.74	3.82	13.19	0.29	6.54	0.25	13.06	0.27	2.25	0.63	27.41	1.05	1.46	0	5.35	1.38	17.22	0.26	0.29	1.14	0.22	100	77.76	20.55	1.69		20.93	53.21	25.86
Men	Lowland	3	3	2.91	5.91	5.71	15.01	0	5.79	0	11.46	0.71	1.61	0.5	25.36	1.06	0.97	0.53	5.17	1.16	15.49	0	0.65	0	0	100	79.9	19.45	0.65		29.54	47.99	22.47
Men	Lowland	4	3	2.6	5.65	6.08	16.23	0.17	5.77	0.19	11.25	0.71	1.74	0.48	24.54	0.84	1.01	0.45	6.02	1.43	13.89	0.18	0.77	0	0	100	81.25	17.8	0.95		30.56	47.15	22.29
Men	Lowland	5	3	1.49	3.2	3.56	10.43	0.12	4.5	0.17	9.66	0.09	1.72	0.47	25.51	0.56	1.26	0.43	12.62	2.01	19.14	0.29	1.31	0.28	1.18	100	75.42	22.7	1.88		18.68	44.49	36.83
Men	Lowland	6	3	1.56	3.77	4.2	12.2	0.16	5.05	0.21	10.34	0.11	1.89	0.7	26.38	0.73	1.21	0.5	9.24	2.13	17.78	0.13	1.03	0.14	0.54	100	76.75	21.95	1.3		21.73	47.28	30.99
Tula	Mountain	1	1	2.51	5.8	5.81	16.57	0.28	5.72	0.22	11.93	1.17	2.17	0.63	27.23	0.98	1.19	0.55	3.66	1.06	11.62	0	0.72	0	0.18	100	83.27	16.01	0.72		30.69	52.07	17.24
Tula	Mountain	2	1	2.56	5.07	4.83	11.98	0.19	4.57	0.26	10.54	0.71	1.47	0.45	24.62	1.12	1.25	0.75	6.39	1.08	20	1.47	0.6	0	0.09	100	73.82	24.11	2.07		24.44	45.93	29.63
Tula	Mountain	3	1	1.63	2.46	2.73	8.38	0.12	3.72	0.11	9.15	0.48	1.14	0.31	25.8	0.78	1.14	0.44	15.82	0.99	22.14	0.13	1.47	0.3	0.76	100	72.96	25.14	1.9		15.2	43.19	41.61
Tula	Mountain	4	1	3.8	3.43	3.67	11.34	0	4.66	0	13.38	0.7	1.68	0.46	30.24	0.9	1.16	0.5	5.87	1.27	16.16	0	0.78	0	0	100	79.23	19.99	0.78		22.24	53.68	24.08
Tula	Mountain	5	1	0.14	2.61	3.07	9.89	0	3.8	0	11.01	0.71	2.33	0.55	35.16	0.91	1.89	0.67	7.02	0.94	16.57	0	1.65	0.36	0.72	100	77.64	20.35	2.01		15.71	57.03	27.26
Tula	Mountain	6	1	1.4	2.26	2.43	7.81	0.19	3.25	0.11	11.02	0.57	1.55	0.38	30.08	0.73	1.41	0.5	10.47	2.13	20.26	0.2	1.38	0.29	1.58	100	73.56	24.57	1.87		13.9	49.79	36.31
Tula	Mountain	1	2	2.56	5.07	4.83	11.98	0.19	4.57	0.26	10.54	0.71	1.47	0.45	24.62	1.12	1.25	0.75	6.39	1.08	20	1.47	0.6	0	0.09	100	73.82	24.11	2.07		24.44	45.93	29.63
Tula	Mountain	2	2	4.39	5.67	5.75	15.82	0.35	6.15	0	11.38	0.73	1.39	0	21.09	0.78	0.87	0.41	3.27	0.52	10.97	0	0	0	10.46	100	86.59	13.41	0		31.63	43.15	25.22
Tula	Mountain	3	2	1.8	2.91	3.23	10.08	0.17	4.12	0.14	9.82	0.46	1.27	0.22	27.13	0.71	1.07	0.39	12.26	1.3	20.05	0.16	1.55	0.28	0.88	100	74.88	23.13	1.99		18.02	45.5	36.48
Tula	Mountain	4	2	1.47	2.43	2.83	8.87	0.19	3.56	0.14	10.35	0.55	1.55	0.29	30.18	0.77	1.46	0.51	11.12	1.31	19.54	0.15	1.5	0.29	0.94	100	75.09	22.97	1.94		15.6	49.55	34.85
Tula	Mountain	5	2	1.3	1.94	2.18	7.14	0	3.33	0.11	10.22	0.1	1.42	0.37	29.64	0.82	1.55	0.63	11.38	2.08	22.61	0.2	1.6	0.22	1.16	100	71.37	26.61	2.02		12.56	48.19	39.25
Tula	Mountain	6	2	1.53	2.53	2.94	8.93	0.09	3.66	0.15	9.58	0.54	1.38	0.3	26.73	0.82	1.32	0.49	15.03	1.12	20.43	0.15	1.33	0.28	0.67	100	74.54	23.7	1.76		15.93	45.06	39.01
Tula	Mountain	1	3	2.31	4.65	4.96	15.85	0.26	6.56	0.23	13.09	1.13	2.29	0.57	26.92	0.84	1.22	0.51	4.18	1.23	12.46	0	0.73	0	0.01	100	82.53	16.74	0.73		27.77	53.62	18.61
Tula	Mountain	2	3	1.51	3.12	3.57	11.6	0.33	5.41	0.23	12.26	1.11	2.47	0.71	28.44	1.12	1.46	0.73	4.3	0.98	15.13	0.15	1	0.17	4.2	100	78.9	19.78	1.32		19.8	54.27	25.93
Tula	Mountain	3	3	1.4	2.41	2.97	10.58	0.09	5.02	0.14	12.36	0.37	1.18	0.19	30.13	0.71	1.02	0.39	8.65	0.99	16.98	0.13	1.3	2.27	0.72	100	76.67	19.63	3.7		17.36	51.6	31.04
Tula	Mountain	4	3	1.71	2.81	3.46	10.56	0.15	4.48	0.17	9.6	0.71	1.72	0.47	25.6	1.04	1.25	0.42	12.45	1.96	18.74	0.27	1.26	0.26	0.91	100	74.87	23.34	1.79		18.54	45.61	35.85
Tula	Mountain	5	3	1.19	1.65	1.94	6.39	0	3.03	0.13	10.03	0.7	1.85	0.51	28.28	0.72	1.72	0.59	11.24	2.58	23.56	0.22	1.52	0.36	1.79	100	69.24	28.66	2.1		11.17	47.56	41.27
Tula	Mountain	6	3	1.46	2.21	2.42	7.33	0	3.33	0	10.66	0.29	0.99	0.55	30.11	0.89	1.39	0.6	10.54	1.57	20.94	0.2	1.6	0.12	2.8	100	73.24	24.84	1.92		13.42	48.81	37.77
	;
